# Supplementary material for: Conditional generation of real antigen-specific T cell receptor sequences
Source: Nat Mach Intell. 2025 Sep 8;7(9):1494–509. doi: 10.1038/s42256-025-01096-6 (PMC12460172; doi:10.1038/s42256-025-01096-6)
Supplement: Supplementary file 2 — Luminescence data for WT1 peptide-pulse activation assay. [file 42256_2025_1096_MOESM2_ESM.xlsx]

## Sheet: Figure 6b - TCR Expression
		% TCR Pos (of CD8 Pos Jurkats)
	Untreated	0.036	0.02	0.055
	SFG	0.097	0.087	0.14
	WT1	7.6	7.53	7.31
	Fix1	22.1	21.8	21.8
	Fix2	17.5	17.1	17.3
	Fix3	19	19.1	19.4
	Fix4	17.9	17.8	17.9
	Fix5	20.1	20	19.6
	Fix6	20.8	20.9	20.6
	Fix7	21	21.2	21.5
	Fix8	19.1	19.6	19.9
	Fix9	20.3	20.6	20.2
	Fix10	18.7	18.3	18.3
	Fix11	26.1	26.3	26.8
	Fix12	20.5	20.5	20
	Fix13	12.4	12	11.9
	Fix14	17	17.3	16.6
	Fix15	16.8	17.3	17.4
	Fix16	13.9	14.2	14.1
	Fix17	16.8	16.4	16.4
	Fix18	17.6	17.3	17.4
	Fix19	13.7	13.8	13.6
	Fix20	14.2	14.4	14.2
	Var1	18	18.6	17.7
	Var2	16.6	16.7	16.7
	Var3	17	16.8	16.8
	Var4	17.6	17.2	17.3
	Var5	16.9	16.8	17.1
	Var6	17.3	17	17
	Var7	23.2	23.8	23.6
	Var8	10.8	10.7	10.9
	Var9	16.2	16.1	16.2
	Var10	13.5	13.2	13.3
	Var11	17.4	18	17.8
	Var12	14.2	14.2	14.5
	Var13	15.8	16	15.5
	Var14	11.5	11.4	11.8
	Var15	16.6	16.5	16.6
	Var16	14.3	14.5	14.4
	Var17	11.9	12	12.2
	Var18	12.3	12.3	12.4
	Var19	12.5	13	12.6
	Var20	14.6	15.3	14.6
	WT1	7.6	7.53	7.31

## Sheet: Figure 6c - Fold Change v DMSO
	Data also supports Supplemental Figure 8c
	Plate Layouts:	P1		1	2	3	4	5	6	7	8	9	10	11	12		P2		1	2	3	4	5	6	7	8	9	10	11	12		P3		1	2	3	4	5	6	7	8	9	10	11	12		P4		1
			A	V1	V1	V1				V3	V3	V3						A	V8	V8	V8				V10	V10	V10						A	V15	V15	V15				V17	V17	V17						A	F1
			B				V2	V2	V2				V4	V4	V4			B				V9	V9	V9				V11	V11	V11			B				V16	V16	V16				V18	V18	V18			B
			C	V1	V1	V1				V3	V3	V3						C	V8	V8	V8				V10	V10	V10						C	V15	V15	V15				V17	V17	V17						C	F1
			D				V2	V2	V2				V4	V4	V4			D				V9	V9	V9				V11	V11	V11			D				V16	V16	V16				V18	V18	V18			D
			E	V5	V5	V5				V7	V7	V7						E	V12	V12	V12				V14	V14	V14						E	V19	V19	V19				WT1	WT1	WT1						E	F5
			F				V6	V6	V6				Media	Media	Media			F				V13	V13	V13				Media	Media	Media			F				V20	V20	V20				Media	Media	Media			F
			G	V5	V5	V5				V7	V7	V7						G	V12	V12	V12				V14	V14	V14						G	V19	V19	V19				WT1	WT1	WT1						G	F5
			H				V6	V6	V6				PHA	PHA	PHA			H				V13	V13	V13				PHA	PHA	PHA			H				V20	V20	V20				PHA	PHA	PHA			H
					WT1 Peptide		DMSO		Media		WT1 + PHA									WT1 Peptide		DMSO		Media		WT1 + PHA									WT1 Peptide		DMSO		Media		WT1 + PHA
	Raw Data:			1	2	3	4	5	6	7	8	9	10	11	12				1	2	3	4	5	6	7	8	9	10	11	12				1	2	3	4	5	6	7	8	9	10	11	12				1
			A	229	237	215	28	28	22	352	311	334	24	26	22			A	197	180	166	26	21	21	270	334	340	19	18	18			A	119	79	98	21	27	22	206	234	184	23	23	20			A	242
			B	19	21	22	326	283	354	28	22	27	338	320	298			B	20	22	20	240	184	336	24	23	22	292	306	312			B	19	21	21	178	199	181	18	23	22	291	198	209			B	19
			C	238	204	234	26	25	20	317	215	369	29	24	28			C	144	162	204	21	25	27	299	356	303	21	21	28			C	120	85	123	20	18	21	172	209	213	17	26	19			C	233
			D	19	20	22	313	312	281	21	20	28	277	285	249			D	21	19	20	266	265	251	21	22	21	328	272	321			D	19	20	18	233	221	217	21	19	21	247	212	232			D	25
			E	332	328	286	20	24	19	340	270	388	24	21	22			E	169	217	173	20	19	23	323	363	315	21	21	21			E	238	105	255	20	21	21	405	372	300	21	20	17			E	155
			F	20	21	22	236	293	309	23	22	20	23	22	22			F	19	18	18	145	160	137	18	20	20	19	20	20			F	21	19	19	217	210	192	23	24	21	19	17	19			F	18
			G	397	348	370	24	23	22	367	281	325	25	24	22			G	233	212	187	20	19	24	225	164	182	21	18	20			G	193	158	143	23	16	20	612	950	733	24	22	19			G	146
			H	18	22	20	252	271	300	19	22	24	465	512	518			H	18	17	17	163	113	140	20	24	21	402	436	577			H	20	25	20	293	257	331	19	21	20	464	477	462			H	20
	Plotted Values (normalized to media):			DMSO			Peptide			Fold Change									DMSO			Peptide			Fold Change									DMSO			Peptide			Fold Change									DMSO
			V1	216	182	212	207	215	193	1.01803	1.05738	0.94918						V8	124	142	184	177	160	146	1.18	1.06667	0.973333						V15	102	67	105	101	61	80	1.10584	0.667883	0.875912						F1	214
			V2	291	290	259	304	261	332	1.08571	0.932143	1.18571						V9	246	245	231	220	164	316	0.914127	0.68144	1.31302						V16	215	203	199	160	181	163	0.777958	0.880065	0.792545						F2	172
			V3	295	193	347	330	289	312	1.18563	1.03832	1.12096						V10	279	336	283	250	314	320	0.835189	1.049	1.06904						V17	154	191	195	188	216	166	1.04444	1.2	0.922222						F3	182
			V4	255	263	227	316	298	276	1.27248	1.2	1.11141						V11	308	252	301	272	286	292	0.947735	0.996516	1.01742						V18	229	194	214	273	180	191	1.28571	0.847724	0.899529						F4	141
			V5	310	306	264	375	326	348	1.27841	1.11136	1.18636						V12	149	197	153	213	192	167	1.28056	1.15431	1.00401						V19	220	87	237	175	140	125	0.965074	0.772059	0.689338						F5	136
			V6	214	271	287	230	249	278	0.893782	0.967617	1.08031						V13	125	140	117	143	93	120	1.12304	0.730366	0.942408						V20	199	192	174	275	239	313	1.46018	1.26903	1.66195						F6	66
			V7	318	248	366	345	259	303	1.11052	0.833691	0.975322						V14	303	343	295	205	144	162	0.65356	0.459086	0.516472						WT1	387	354	282	594	932	715	1.74194	2.73314	2.09677						F7	144
	Compiled for GraphPad:			Fold Change
			Untreated	0.820847	0.820847	1.11401
			SFG (neg)	2.35862	1.51034	1.63448
			WT1	3.97467	4.52974	3.59471
			F1	1.19892	1.0914	1.15591
			F2	1.10952	1.01795	1.05027
			F3	0.758687	0.932432	1.35521
			F4	1.26679	1.08829	1.11132
			F5	1.16159	1.10671	1.22561
			F6	1.02768	1.29758	1.21453
			F7	1.42742	1.07258	1.23387
			F8	4.42399	2.03209	1.74831
			F9	0.660929	0.609294	0.562823
			F10	2.18343	1.01183	1.33136
			F11	0.997253	0.989011	1.21154
			F12	2.06274	0.975672	0.741357
			F13	2.09335	0.678797	0.996835
			F14	0.936672	1.01178	0.675994
			F15	1.11702	0.919149	0.593617
			F16	0.906667	1.08667	1.32667
			F17	1.04587	1.38532	1.0367
			F18	0.917808	1.06393	0.949772
			F19	1.12347	1.10719	0.8019
			F20	0.972973	1.05405	1.17199
			V1	1.01803	1.05738	0.94918
			V2	1.08571	0.932143	1.18571
			V3	1.18563	1.03832	1.12096
			V4	1.27248	1.2	1.11141
			V5	1.27841	1.11136	1.18636
			V6	0.893782	0.967617	1.08031
			V7	1.11052	0.833691	0.975322
			V8	1.18	1.06667	0.973333
			V9	0.914127	0.68144	1.31302
			V10	0.835189	1.049	1.06904
			V11	0.947735	0.996516	1.01742
			V12	1.28056	1.15431	1.00401
			V13	1.12304	0.730366	0.942408
			V14	0.65356	0.459086	0.516472
			V15	1.10584	0.667883	0.875912
			V16	0.777958	0.880065	0.792545
			V17	1.04444	1.2	0.922222
			V18	1.28571	0.847724	0.899529
			V19	0.965074	0.772059	0.689338
			V20	1.46018	1.26903	1.66195
[truncated: 50 more columns]

## Sheet: Figure 6d - F8 TCR
	Plate Layouts:	P1		1	2	3	4	5	6	7	8	9	10	11	12
			A	F8	F8	F8	F8	F8	F8					WT1 + PHA	WT1 + PHA
			B	F8	F8	F8	F8	F8	F8
			C							WT1	WT1	WT1	WT1	WT1	WT1
			D							WT1	WT1	WT1	WT1	WT1	WT1
			E	F8	F8	F8	F8	F8	F8
			F	F8	F8	F8	F8	F8	F8
			G							WT1	WT1	WT1	WT1	WT1	WT1
			H	Media	Media	Media				WT1	WT1	WT1	WT1	WT1	WT1
					WT1 Peptide		DMSO		Media		WT1 + PHA
	Raw Data:			1	2	3	4	5	6	7	8	9	10	11	12
			A	361	362	383	365	404	404	157	151	156	155	364	375
			B	415	393	394	401	397	379	153	152	151	151	154	152
			C	156	154	151	152	153	152	265	277	286	305	288	267
			D	152	149	152	149	150	150	294	270	282	294	262	281
			E	311	274	291	297	289	285	152	148	156	151	148	154
			F	303	309	305	300	288	315	147	150	155	149	150	157
			G	152	149	148	151	149	150	652	706	652	703	673	698
			H	145	148	147	150	150	149	691	665	586	564	593	660
	Plotted Values (normalized to media):		WT1, DMSO:	118	130	139	158	141	120	147	123	135	147	115	134
			WT1, Pep:	505	559	505	556	526	551	544	518	439	417	446	513
			WT1, Fold Change:	3.771	4.17424	3.771	4.15184	3.92782	4.1145	4.06223	3.86808	3.27816	3.11388	3.33043	3.83074
			F8, DMSO:	164	127	144	150	142	138	156	162	158	153	141	168
			F8, Pep:	214	215	236	218	257	257	268	246	247	254	250	232
			F8, Fold Change:	1.42429	1.43095	1.57072	1.45092	1.71048	1.71048	1.78369	1.63727	1.64393	1.69052	1.66389	1.54409
	Compiled for GraphPad:		WT1, Fold Change:	3.771	4.17424	3.771	4.15184	3.92782	4.1145	4.06223	3.86808	3.27816	3.11388	3.33043	3.83074		3.78283
			F8, Fold Change:	1.42429	1.43095	1.57072	1.45092	1.71048	1.71048	1.78369	1.63727	1.64393	1.69052	1.66389	1.54409		1.6051

## Sheet: Figure 6e - F8 TCR Specificity
	Plate Layouts:	P1 - WT1 TCR		1	2	3	4	5	6	7	8	9	10	11	12		P1 - F8 TCR		1	2	3	4	5	6	7	8	9	10	11	12
			A	DMSO	DMSO		WT1 Peptide	WT1 Peptide		HA-1 Peptide	HA-1 Peptide		CEF Pept.	CEF Pept.				A	DMSO	DMSO		WT1 Peptide	WT1 Peptide		HA-1 Peptide	HA-1 Peptide		CEF Pept.	CEF Pept.
			B	DMSO	DMSO		WT1 Peptide	WT1 Peptide		HA-1 Peptide	HA-1 Peptide		CEF Pept.	CEF Pept.				B	DMSO	DMSO		WT1 Peptide	WT1 Peptide		HA-1 Peptide	HA-1 Peptide		CEF Pept.	CEF Pept.
			C	DMSO	DMSO		WT1 Peptide	WT1 Peptide		HA-1 Peptide	HA-1 Peptide		CEF Pept.	CEF Pept.				C	DMSO	DMSO		WT1 Peptide	WT1 Peptide		HA-1 Peptide	HA-1 Peptide		CEF Pept.	CEF Pept.
			D	DMSO	DMSO		WT1 Peptide	WT1 Peptide		HA-1 Peptide	HA-1 Peptide		CEF Pept.	CEF Pept.				D	DMSO	DMSO		WT1 Peptide	WT1 Peptide		HA-1 Peptide	HA-1 Peptide		CEF Pept.	CEF Pept.
			E	DMSO	DMSO		WT1 Peptide	WT1 Peptide		HA-1 Peptide	HA-1 Peptide		CEF Pept.	CEF Pept.				E	DMSO	DMSO		WT1 Peptide	WT1 Peptide		HA-1 Peptide	HA-1 Peptide		CEF Pept.	CEF Pept.
			F	DMSO	DMSO		WT1 Peptide	WT1 Peptide		HA-1 Peptide	HA-1 Peptide		CEF Pept.	CEF Pept.				F	DMSO	DMSO		WT1 Peptide	WT1 Peptide		HA-1 Peptide	HA-1 Peptide		CEF Pept.	CEF Pept.
			G															G
			H	WT1 + PHA	WT1 + PHA	WT1 + PHA		Media	Media	Media								H	WT1 + PHA	WT1 + PHA			Media	Media	Media
	Raw Data:			1	2	3	4	5	6	7	8	9	10	11	12				1	2	3	4	5	6	7	8	9	10	11	12
			A	236	255	17	534	619	18	277	212	16	251	224	14			A	282	264	21	351	380	22	216	232	15	343	336	19
			B	262	250	20	620	500	19	231	207	18	163	172	11			B	296	273	18	337	310	18	204	172	21	324	256	14
			C	262	233	19	550	568	22	251	251	14	236	232	15			C	314	302	19	387	374	15	221	200	18	266	385	16
			D	264	237	14	595	569	16	226	213	14	241	184	12			D	301	264	15	357	291	13	245	285	16	267	317	13
			E	237	213	15	711	715	19	220	241	17	205	149	12			E	300	282	15	337	281	14	220	298	19	310	927	15
			F	255	249	15	663	652	16	263	232	12	280	222	11			F	339	325	13	357	326	15	237	279	15	303	781	13
			G	11	13	14	15	11	12	15	12	15	12	12	11			G	13	14	12	14	15	14	18	15	17	14	11	12
			H	291	325	295	16	136	137	146	12	12	13	13	12			H	200	255	14	13	137	167	141	14	12	15	14	14
	Plotted Values (normalized to media):		DMSO:	96	122	122	124	97	115	115	110	93	97	73	109			DMSO:	134	148	166	153	152	191	116	125	154	116	134	177
			WT1:	394	480	410	455	571	523	479	360	428	429	575	512			WT1:	203	189	239	209	189	209	232	162	226	143	133	178
			HA-1:	137	91	111	86	80	123	72	67	111	73	101	92			HA-1:	68	56	73	97	72	89	84	24	52	137	150	131
			CEF Pept.:	111	23	96	101	65	140	84	32	92	44	9	82			CEF Pept.:	195	176	118	119	162	155	188	108	237	169	779	633
	Compiled for GraphPad:		WT1 Fold Change:	3.71406	4.52474	3.86489	4.28908	5.38256	4.93009	4.51532	3.39356	4.03456	4.04399	5.42027	4.82639			WT1 Fold Change:	1.37939	1.28426	1.62401	1.42016	1.28426	1.42016	1.57644	1.10079	1.53567	0.971687	0.903737	1.20951
			HA-1 Fold Change:	1.29144	0.857816	1.04635	0.810683	0.754124	1.15947	0.678712	0.631579	1.04635	0.688138	0.952082	0.867243			HA-1 Fold Change:	0.462061	0.380521	0.496036	0.659117	0.489241	0.604757	0.570781	0.16308	0.353341	0.930917	1.01925	0.890147
			CEF Pept. Fold Change:	1.04635	0.216811	0.904949	0.952082	0.612726	1.31972	0.79183	0.30165	0.867243	0.414768	0.084839	0.772977			CEF Pept. Fold Change:	1.32503	1.19592	0.801812	0.808607	1.10079	1.05323	1.27746	0.733862	1.61042	1.14836	5.29332	4.30125
